# Supplementary material for: Transcranial photobiomodulation improves insulin therapy in diabetic microglial reactivity and the brain drainage system
Source: Commun Biol. 2023 Dec 8;6:1239. doi: 10.1038/s42003-023-05630-3 (PMC10709608; doi:10.1038/s42003-023-05630-3)
Supplement: Supplementary file 4 — Supplementary Data 1 [file 42003_2023_5630_MOESM4_ESM.xlsx]

## Sheet: Figure. 1
Figure 1e: Quantitative analysis of cortical microglial density (*103/mm3)
	mouse 1	mouse 2	mouse 3	mouse 4	mouse 5
CTR	16.3245	15.8403	15.4944	14.9411	16.5456
DM-1W	15.4944	15.0794	15.4944	14.8027	16.3245
DM-2W	15.6328	15.2178	16.1012	16.4628	16.9411
DM-3W	15.9095	15.2178	15.6328	14.9411	16.3245
Figure 1f: Quantitative analysis of cortical microglial soma volume (μm3)
	mouse 1	mouse 2	mouse 3	mouse 4	mouse 5
CTR	274.414	267.982	278.979	266.333	263.6
DM-1W	297.257	298.239	303.712	307.201	312.857
DM-2W	315.694	326.305	308.459	324.714	333.571
DM-3W	334.583	345.892	349.87	348.89	361.5
Figure 1g: Quantitative analysis of cortical microglial soma sphericity (arb. units)
	mouse 1	mouse 2	mouse 3	mouse 4	mouse 5
CTR	0.8364	0.8461	0.831	0.8293	0.8448
DM-1W	0.8018	0.8054	0.7902	0.8028	0.8103
DM-2W	0.7862	0.7766	0.766	0.7876	0.7653
DM-3W	0.7652	0.7609	0.7579	0.7549	0.749
Figure 1h: Quantitative analysis of average percentage area of microglia (%)
	mouse 1	mouse 2	mouse 3	mouse 4	mouse 5
CTR	23.97	23.121	24.031	23.116	22.827
DM-1W	21.731	22.633	22.767	22.223	20.549
DM-2W	19.312	18.987	17.764	18.938	17.396
DM-3W	14.68	15.527	15.028	14.585	16.402

## Sheet: Figure. 2
Figure 2e: The changes of polygon area bound by microglial branches closest to the injury in the tested groups (arb. units)
	CTR				DM-1W				DM-2W				DM-3W
	mouse 1	mouse 2	mouse 3	mouse 4	mouse 1	mouse 2	mouse 3	mouse 4	mouse 1	mouse 2	mouse 3	mouse 4	mouse 1	mouse 2	mouse 3	mouse 4
0 min	1	1	1	1	1	1	1	1	1	1	1	1	1	1	1	1
3 min	0.846782	0.850557	0.816628	0.834675	0.854858	0.895603	0.862868	0.849526	0.936563	0.891188	0.952053	0.967013	0.96806	0.926243	0.925164	0.92158
6 min	0.736334	0.70894	0.687323	0.673264	0.714023	0.749674	0.717403	0.715737	0.840703	0.804667	0.883618	0.87383	0.88276	0.856806	0.835909	0.83412
9 min	0.637768	0.64375	0.606174	0.613746	0.58536	0.621109	0.600268	0.598532	0.702721	0.735437	0.750543	0.748304	0.82105	0.745237	0.795629	0.793858
12 min	0.525171	0.518597	0.47241	0.487979	0.474526	0.536843	0.486866	0.468871	0.623754	0.65806	0.667652	0.678321	0.74894	0.706413	0.736399	0.733456
15 min	0.402922	0.438592	0.395757	0.412963	0.35865	0.414592	0.39194	0.335461	0.492312	0.568471	0.492253	0.482301	0.69679	0.64912	0.685035	0.697227
18 min	0.296874	0.332309	0.296813	0.254288	0.274141	0.329027	0.281567	0.256145	0.425985	0.463416	0.437	0.412634	0.59549	0.562288	0.600862	0.636237
21 min	0.233678	0.259991	0.218886	0.181195	0.191363	0.237434	0.228267	0.198043	0.355915	0.388212	0.333784	0.349736	0.54417	0.512191	0.562336	0.563098
24 min	0.117812	0.153619	0.130103	0.09236	0.116223	0.162561	0.154243	0.102573	0.298318	0.32617	0.280822	0.27335	0.48949	0.470908	0.50493	0.519892
27 min	0.083268	0.102221	0.051904	0.051277	0.065022	0.135077	0.10954	0.092941	0.256285	0.227645	0.256113	0.202826	0.42341	0.406876	0.452503	0.465105
30 min	0.048429	0.040429	0.038429	0.051277	0.062612	0.093459	0.084456	0.062217	0.165479	0.171052	0.220925	0.16635	0.36876	0.329719	0.401548	0.433915
33 min	0.048472	0.040429	0.038429	0.051277	0.062734	0.063532	0.06462	0.053508	0.142275	0.115033	0.150878	0.102264	0.30664	0.274424	0.326674	0.350991
36 min	0.048472	0.040429	0.038429	0.051277	0.062734	0.063521	0.064597	0.053508	0.124486	0.065139	0.112282	0.097575	0.26341	0.23901	0.28862	0.310565
39 min	0.048472	0.040429	0.038429	0.051277	0.062734	0.06351	0.064597	0.053508	0.116263	0.064792	0.090834	0.088959	0.21954	0.199265	0.239792	0.25474
42 min	0.048472	0.040429	0.038429	0.051277	0.062734	0.06351	0.064665	0.053452	0.103386	0.06485	0.070994	0.054694	0.1723	0.139804	0.201202	0.225568
45 min	0.048472	0.040429	0.038429	0.051277	0.062734	0.06351	0.064805	0.053927	0.094381	0.06485	0.053836	0.053082	0.12794	0.105491	0.13884	0.14835
48 min	0.048472	0.040429	0.038429	0.051277	0.062678	0.06351	0.072547	0.053927	0.089398	0.06485	0.042811	0.053082	0.08746	0.0780716	0.108647	0.116659
51 min	0.048472	0.040429	0.038429	0.051277	0.062734	0.06351	0.072445	0.053508	0.07813	0.06485	0.042829	0.053082	0.07024	0.0614651	0.098842	0.102029
54 min	0.048472	0.040429	0.038429	0.051277	0.062734	0.06351	0.067406	0.053508	0.077192	0.06485	0.042802	0.053082	0.07024	0.0614651	0.098842	0.10185
57 min	0.048472	0.040429	0.038429	0.051277	0.062734	0.06351	0.06771	0.059205	0.075818	0.06485	0.042802	0.053082	0.07023	0.0612009	0.097228	0.10185
60 min	0.048472	0.040429	0.038429	0.051277	0.062734	0.06351	0.07767	0.059486	0.075837	0.06485	0.042802	0.053082	0.06904	0.0606794	0.096991	0.101688
Figure 2f: The time taken for the area of the polygon to be reduced to minimum (min)
	CTR	DM-1W	DM-2W	DM-3W
mouse 1	27	27	45	48
mouse 2	30	30	36	48
mouse 3	27	30	39	51
mouse 4	24	27	36	60
Figure 2g: Quantification of the maximum percentage of microglial branches accumulation at different distances from the injury (%)
	CTR				DM-1W				DM-2W				DM-3W
	mouse 1	mouse 2	mouse 3	mouse 4	mouse 1	mouse 2	mouse 3	mouse 4	mouse 1	mouse 2	mouse 3	mouse 4	mouse 1	mouse 2	mouse 3	mouse 4
35-40 μm	0.5866	0.5467	0.61	0.6063	0.5426	0.5148	0.4974	0.5315	0.5	0.4993	0.542	0.4956	0.609	0.6318	0.5647	0.5858
30-35 μm	0.7152	0.6853	0.6432	0.6728	0.6428	0.6406	0.601	0.6547	0.4703	0.4969	0.5075	0.4931	0.6411	0.6167	0.5861	0.6083
25-30 μm	0.7436	0.7358	0.8027	0.7346	0.6741	0.6862	0.7337	0.7311	0.506	0.4844	0.448	0.4331	0.55	0.5302	0.5092	0.5401
20-25 μm	0.7836	0.7566	0.7786	0.7808	0.6717	0.6981	0.6861	0.7045	0.4832	0.5168	0.5509	0.5379	0.5898	0.565	0.5426	0.5892
15-20 μm	0.8805	0.8483	0.8573	0.8159	0.6844	0.6508	0.6194	0.6682	0.5397	0.4872	0.5102	0.4696	0.5518	0.5221	0.5896	0.5372
10-15 μm	0.9806	0.963	0.9458	0.9257	0.8938	0.834	0.833	0.8295	0.664	0.7056	0.6788	0.6404	0.5705	0.5864	0.5285	0.544
Figure 2h: Quantification of the percentage of microglial branches accumulation at different distances 60 min after the injury (%)
	CTR				DM-1W				DM-2W				DM-3W
	mouse 1	mouse 2	mouse 3	mouse 4	mouse 1	mouse 2	mouse 3	mouse 4	mouse 1	mouse 2	mouse 3	mouse 4	mouse 1	mouse 2	mouse 3	mouse 4
35-40 μm	0.2188	0.1695	0.1858	0.1615	0.256	0.2041	0.2028	0.215	0.3178	0.3067	0.3552	0.3236	0.4016	0.382	0.4265	0.4328
30-35 μm	0.3434	0.3215	0.2485	0.29	0.2839	0.2581	0.2364	0.2696	0.3039	0.3369	0.3567	0.3169	0.519	0.4791	0.4752	0.4639
25-30 μm	0.586	0.5785	0.5483	0.5543	0.4561	0.4933	0.4476	0.498	0.3725	0.3495	0.3331	0.3228	0.3361	0.3825	0.3919	0.3875
20-25 μm	0.7295	0.6749	0.6932	0.6763	0.5533	0.5756	0.6088	0.6164	0.4186	0.4211	0.4554	0.3938	0.461	0.4825	0.4319	0.5028
15-20 μm	0.7448	0.7137	0.7165	0.7072	0.5615	0.5498	0.5299	0.5647	0.4166	0.3762	0.3765	0.3647	0.5518	0.5147	0.5765	0.5372
10-15 μm	0.866	0.8033	0.8248	0.785	0.7571	0.7082	0.7162	0.6943	0.6177	0.6553	0.6284	0.5931	0.5705	0.5825	0.526	0.544

## Sheet: Figure. 3
Figure 3e: Quantitative analysis of cortical microglial density (*103/mm3)
	mouse 1	mouse 2	mouse 3	mouse 4	mouse 5
CTR	16.3245	15.8403	15.4944	14.9411	16.5456
DM-3W	15.9095	15.2178	15.6328	14.9411	16.3245
DM+I	14.8027	15.2178	15.0794	15.6328	16.0478
DM+tPBM	14.3877	15.0794	14.8027	15.4944	15.7711
DM+I&tPBM	16.4628	15.7711	15.2869	15.3561	16.1862
Figure 3f: Quantitative analysis of cortical microglial soma volume (μm3)
	mouse 1	mouse 2	mouse 3	mouse 4	mouse 5
CTR	274.414	267.982	278.979	266.333	263.6
DM-3W	334.583	345.892	349.87	348.89	361.5
DM+I	295.248	304.486	306.518	298.049	309.405
DM+tPBM	270.883	288.283	279.083	287.25	295.75
DM+I&tPBM	295.337	291.604	282.49	283.282	274.881
Figure 3g: Quantitative analysis of cortical microglial soma sphericity (arb. units)
	mouse 1	mouse 2	mouse 3	mouse 4	mouse 5
CTR	0.836358	0.846085	0.831023	0.82925	0.84475
DM-3W	0.765161	0.760906	0.7579	0.75487	0.749
DM+I	0.760754	0.775386	0.790211	0.795696	0.770667
DM+tPBM	0.772438	0.790913	0.781663	0.766188	0.7866
DM+I&tPBM	0.805236	0.822268	0.817702	0.821928	0.818589
Figure 3h: Quantitative analysis of average percentage area of microglia (%)
	mouse 1	mouse 2	mouse 3	mouse 4	mouse 5
CTR	23.97	23.121	24.031	23.116	22.827
DM-3W	14.68	15.527	15.028	14.585	16.402
DM+I	16.711	17.024	15.472	16.045	15.858
DM+tPBM	19.83	18.6467	20.2867	18.4733	18.725
DM+I&tPBM	22.815	21.555	21.513	22.219	22.57

## Sheet: Figure. 4
Figure 4b: The changes of polygon area bound by microglial branches closest to the injury in the tested groups (arb. units)
	CTR				DM-3W				DM+I				DM+tPBM				DM+I&tPBM
	mouse 1	mouse 2	mouse 3	mouse 4	mouse 1	mouse 2	mouse 3	mouse 4	mouse 1	mouse 2	mouse 3	mouse 4	mouse 1	mouse 2	mouse 3	mouse 4
0 min	1	1	1	1	1	1	1	1	1	1	1	1	1	1	1	1	1	1	1	1
3 min	0.846782	0.850557	0.816628	0.834675	0.96806	0.926243	0.925164	0.92158	0.954576	0.923117	0.914978	0.940789	0.89733	0.92189	0.86219	0.883125	0.878111	0.890688	0.859176	0.858424
6 min	0.736334	0.70894	0.687323	0.673264	0.88276	0.856806	0.835909	0.83412	0.90869	0.863227	0.847904	0.85655	0.834027	0.855782	0.78768	0.823566	0.79631	0.765768	0.748966	0.7462
9 min	0.637768	0.64375	0.606174	0.613746	0.82105	0.745237	0.795629	0.793858	0.846856	0.83721	0.786529	0.754352	0.761593	0.79071	0.7197	0.79162	0.724445	0.692677	0.64007	0.637728
12 min	0.525171	0.518597	0.47241	0.487979	0.74894	0.706413	0.736399	0.733456	0.748372	0.760196	0.709123	0.68693	0.679749	0.730225	0.643219	0.713272	0.612191	0.655204	0.583723	0.550834
15 min	0.402922	0.438592	0.395757	0.412963	0.69679	0.64912	0.685035	0.697227	0.699079	0.682296	0.614331	0.5942	0.577543	0.580236	0.597453	0.626443	0.53853	0.54024	0.486895	0.492081
18 min	0.296874	0.332309	0.296813	0.254288	0.59549	0.562288	0.600862	0.636237	0.604123	0.575291	0.547144	0.525627	0.485806	0.488476	0.494056	0.536294	0.455258	0.468653	0.433596	0.380449
21 min	0.233678	0.259991	0.218886	0.181195	0.54417	0.512191	0.562336	0.563098	0.46349	0.446311	0.410515	0.392285	0.329578	0.360644	0.371613	0.400746	0.366392	0.379299	0.328129	0.267124
24 min	0.117812	0.153619	0.130103	0.09236	0.48949	0.470908	0.50493	0.519892	0.362822	0.369485	0.300049	0.272295	0.230976	0.259743	0.264527	0.332369	0.284669	0.2833	0.232462	0.230764
27 min	0.083268	0.102221	0.051904	0.051277	0.42341	0.406876	0.452503	0.465105	0.253239	0.23123	0.186552	0.192539	0.203198	0.176003	0.198188	0.257818	0.208013	0.201187	0.1679	0.170991
30 min	0.048429	0.040429	0.038429	0.051277	0.36876	0.329719	0.401548	0.433915	0.141232	0.154963	0.146086	0.106671	0.118062	0.101563	0.089037	0.136652	0.152677	0.122461	0.09572	0.128835
33 min	0.048472	0.040429	0.038429	0.051277	0.30664	0.274424	0.326674	0.350991	0.083005	0.078961	0.102769	0.065281	0.071828	0.063008	0.043917	0.054172	0.077366	0.090246	0.062487	0.086299
36 min	0.048472	0.040429	0.038429	0.051277	0.26341	0.23901	0.28862	0.310565	0.062041	0.053879	0.056079	0.065281	0.071828	0.062993	0.043917	0.054172	0.050074	0.07657	0.057191	0.069478
39 min	0.048472	0.040429	0.038429	0.051277	0.21954	0.199265	0.239792	0.25474	0.061788	0.053261	0.056079	0.065281	0.071828	0.062993	0.043917	0.054172	0.047698	0.022139	0.054871	0.069478
42 min	0.048472	0.040429	0.038429	0.051277	0.1723	0.139804	0.201202	0.225568	0.061788	0.053261	0.056079	0.065281	0.071828	0.06289	0.043917	0.054172	0.047274	0.022139	0.054585	0.069478
45 min	0.048472	0.040429	0.038429	0.051277	0.12794	0.105491	0.13884	0.14835	0.061788	0.053261	0.056079	0.065281	0.071831	0.062862	0.043917	0.054172	0.047274	0.022139	0.054585	0.069478
48 min	0.048472	0.040429	0.038429	0.051277	0.08746	0.0780716	0.108647	0.116659	0.061788	0.053261	0.056079	0.065281	0.072454	0.062887	0.043933	0.054172	0.047274	0.022139	0.054585	0.069505
51 min	0.048472	0.040429	0.038429	0.051277	0.07024	0.0614651	0.098842	0.102029	0.061788	0.053261	0.056079	0.065281	0.072371	0.063042	0.043951	0.054172	0.047274	0.022139	0.054585	0.069505
54 min	0.048472	0.040429	0.038429	0.051277	0.07024	0.0614651	0.098842	0.10185	0.061788	0.053261	0.056079	0.065281	0.07179	0.063001	0.043951	0.054172	0.047274	0.022139	0.054585	0.069505
57 min	0.048472	0.040429	0.038429	0.051277	0.07023	0.0612009	0.097228	0.10185	0.061788	0.053261	0.056079	0.065281	0.0718	0.062862	0.043968	0.054172	0.047274	0.022139	0.054585	0.069505
60 min	0.048472	0.040429	0.038429	0.051277	0.06904	0.0606794	0.096991	0.101688	0.061788	0.053261	0.056079	0.065281	0.0718	0.062862	0.043986	0.054172	0.047274	0.022139	0.054585	0.069505
Figure 4c: The time taken for the area of the polygon to be reduced to minimum (min)
	CTR	DM-3W	DM+I	DM+tPBM	DM+I&tPBM
mouse 1	27	48	33	33	33
mouse 2	30	48	33	33	30
mouse 3	27	51	36	30	33
mouse 4	24	60	33	33	33
Figure 4d: Quantification of the maximum percentage of microglial branches accumulation at different distances from the injury (%)
	CTR				DM-3W				DM+I				DM+tPBM				DM+I&tPBM
	mouse 1	mouse 2	mouse 3	mouse 4	mouse 1	mouse 2	mouse 3	mouse 4	mouse 1	mouse 2	mouse 3	mouse 4	mouse 1	mouse 2	mouse 3	mouse 4	mouse 1	mouse 2	mouse 3	mouse 4
35-40 μm	0.5866	0.5467	0.61	0.6063	0.609	0.6318	0.5647	0.5858	0.4428	0.3954	0.3819	0.4605	0.5435	0.5502	0.6044	0.6174	0.6418	0.6551	0.7074	0.6716
30-35 μm	0.7152	0.6853	0.6432	0.6728	0.6411	0.6167	0.5861	0.6083	0.462	0.4664	0.5067	0.5391	0.5859	0.5969	0.6246	0.6661	0.6086	0.6316	0.5622	0.6147
25-30 μm	0.7436	0.7358	0.8027	0.7346	0.55	0.5302	0.5092	0.5401	0.4816	0.4905	0.4431	0.4723	0.6363	0.6735	0.6595	0.6159	0.6231	0.6335	0.6664	0.6627
20-25 μm	0.7836	0.7566	0.7786	0.7808	0.5898	0.565	0.5426	0.5892	0.565	0.5947	0.6047	0.5865	0.7305	0.7185	0.6695	0.7054	0.7655	0.8274	0.7768	0.7552
15-20 μm	0.8805	0.8483	0.8573	0.8159	0.5518	0.5221	0.5896	0.5372	0.593	0.636	0.5957	0.6265	0.7514	0.7615	0.7073	0.693	0.8462	0.8117	0.8216	0.8736
10-15 μm	0.9806	0.963	0.9458	0.9257	0.5705	0.5864	0.5285	0.544	0.8318	0.8075	0.8235	0.8295	0.8719	0.8287	0.8578	0.8933	0.8722	0.8959	0.9217	0.8738
Figure 4e: Quantification of the percentage of microglial branches accumulation at different distances 60 min after the injury (%)
	CTR				DM-3W				DM+I				DM+tPBM				DM+I&tPBM
	mouse 1	mouse 2	mouse 3	mouse 4	mouse 1	mouse 2	mouse 3	mouse 4	mouse 1	mouse 2	mouse 3	mouse 4	mouse 1	mouse 2	mouse 3	mouse 4	mouse 1	mouse 2	mouse 3	mouse 4
35-40 μm	0.2188	0.1695	0.1858	0.1615	0.4016	0.382	0.4265	0.4328	0.2589	0.2606	0.2264	0.285	0.245	0.2194	0.2248	0.2841	0.2342	0.2012	0.202	0.2393
30-35 μm	0.3434	0.3215	0.2485	0.29	0.519	0.4791	0.4752	0.4639	0.2983	0.2773	0.247	0.2696	0.3211	0.3132	0.328	0.3516	0.383	0.3525	0.3218	0.3741
25-30 μm	0.586	0.5785	0.5483	0.5543	0.3361	0.3825	0.3919	0.3875	0.4132	0.3729	0.3761	0.38	0.5309	0.5343	0.4981	0.4684	0.5753	0.5674	0.6282	0.6062
20-25 μm	0.7295	0.6749	0.6932	0.6763	0.461	0.4825	0.4319	0.5028	0.3318	0.4111	0.3917	0.4096	0.6136	0.5818	0.5628	0.5842	0.6871	0.6614	0.6277	0.6333
15-20 μm	0.7448	0.7137	0.7165	0.7072	0.5518	0.5147	0.5765	0.5372	0.4798	0.4998	0.5176	0.5047	0.6362	0.6759	0.6221	0.6338	0.7943	0.7513	0.7966	0.8292
10-15 μm	0.866	0.8033	0.8248	0.785	0.5705	0.5825	0.526	0.544	0.6888	0.72	0.745	0.636	0.759	0.7948	0.7346	0.8021	0.7935	0.7787	0.8384	0.8113

## Sheet: Figure. 5
Figure 5b: The change of blood glucose level (mmol/L)
	CTR	DM-3W	DM+I	DM+tPBM	DM+I&tPBM
mouse 1	5.3	26.5	7.2	27.2	6.3
mouse 2	5.4	29.9	6.2	28.9	6.8
mouse 3	5.8	29	6	26.3	7.6
mouse 4	5.6	30	6.6	27.1	5.9
Figure 5c: Quantitative analysis of FITC-dextran extravasation (ng FITC/g tissue)
	CTR	DM-3W	DM+I	DM+tPBM	DM+I&tPBM
mouse 1	18.353	319.886	271.029	271.124	278.279
mouse 2	19.525	282.001	290.88	285.731	282.481
mouse 3	32.376	275.878	275.193	294.945	256.815
mouse 4	16.23	293.704	285.193	279.014	290.815
Figure 5d: Changes of the expression of tight junction proteins ZO-1 (arb. units)
	CTR	DM-3W	DM+I	DM+tPBM	DM+I&tPBM
mouse 1	0.934	0.734	0.692	0.744	0.726
mouse 2	1.029	0.759	0.748	0.719	0.684
mouse 3	1.01	0.764	0.785	0.667	0.698
mouse 4	1.027	0.78	0.691	0.714	0.641
Figure 5e: Changes of the expression of tight junction proteins Occludin (arb. units)
	CTR	DM-3W	DM+I	DM+tPBM	DM+I&tPBM
mouse 1	0.969	0.704	0.672	0.728	0.68
mouse 2	0.993	0.749	0.79	0.68	0.763
mouse 3	0.993	0.674	0.75	0.713	0.745
mouse 4	1.046	0.7	0.709	0.742	0.698
Figure 5f: Changes of the expression of proinflammatory cytokine IFN-γ in brain tissue (arb. units)
	CTR	DM-3W	DM+I	DM+tPBM	DM+I&tPBM
mouse 1	1.031	1.407	1.216	1.2	1.031
mouse 2	1.02	1.429	1.261	1.135	1.098
mouse 3	1.041	1.296	1.162	1.097	1.09
mouse 4	0.929	1.344	1.165	1.193	1.145
Figure 5g: Changes of the expression of microglial purinergic receptor P2RY12 in brain tissue (arb. units)
	CTR	DM-3W	DM+I	DM+tPBM	DM+I&tPBM
mouse 1	1.04	0.738	0.795	0.884	0.912
mouse 2	1.034	0.741	0.807	0.905	0.945
mouse 3	0.965	0.799	0.873	0.809	0.865
mouse 4	0.961	0.761	0.801	0.849	0.953

## Sheet: Figure. 6
Figure 6b: The fluorescence intensity of EBD in the dcLNs (arb. units)
Time	CTR						DM-3W						DM+tPBM
	mouse 1	mouse 2	mouse 3	mouse 4	mouse 5	mouse 6	mouse 1	mouse 2	mouse 3	mouse 4	mouse 5	mouse 6	mouse 1	mouse 2	mouse 3	mouse 4	mouse 5	mouse 6
20 min	1	1	1	1	1	1	1	1	1	1	1	1	1	1	1	1	1	1
40 min	2.49	1.9	2.2	2.34	3.43	2.47	1.04	1.09	1.13	1.31	1.49	1.37	1.47	1.48	1.49	2.07	2.06	2.1
60 min	4.64	2.97	3.73	2.78	4.93	3.81	1.37	1.35	1.34	1.97	1.95	1.96	2.59	2.55	2.59	3.67	3.56	3.7
80 min	6.4	4.89	6.19	4.96	7.18	5.92	1.61	1.61	1.62	2.53	2.59	2.98	3.49	3.29	3.1	5.69	5.21	5.39
Figure 6c: The diameter distribution histogram of MLVs in the tested groups
	0-3 μm	3-6 μm	6-9 μm	9-12 μm	12-15 μm	15-18 μm	18-21 μm	21-24 μm	24-27 μm	27-30 μm	30-33 μm	33-36 μm	36-39 μm	39-42 μm	42-45 μm	45-48 μm	48-51 μm	51-54 μm	54-57 μm	57-60 μm
CTR	0.009365	0.023782	0.046827	0.087025	0.145112	0.174156	0.171525	0.120383	0.072293	0.028938	0.016205	0.017258	0.023151	0.024834	0.015995	0.015258	0.006419	0.001473	0	0
DM-3W	0.008635	0.014444	0.068778	0.223222	0.243333	0.155111	0.113889	0.082333	0.035778	0.028556	0.021444	0.008667	0.003889	0.000556	0	0	0	0	0	0
DM+tPBM	0.006855	0.005181	0.019075	0.037207	0.063229	0.198281	0.259626	0.176969	0.092311	0.056164	0.032497	0.020252	0.010715	0.010008	0.01201	0.002119	0.003415	0.000942	0	0
CTR+L-NAME	0.009808	0.023406	0.075791	0.136424	0.157601	0.19416	0.137093	0.125279	0.080918	0.043914	0.012706	0.002675	0.000223	0	0	0	0	0	0	0
DM+L-NAME	0.008534	0.017275	0.089459	0.182443	0.214084	0.177684	0.149127	0.05156	0.029526	0.033933	0.018332	0.0104	0.019566	0.00661	0	0	0	0	0	0
DM+L-NAME+tPBM	0.003624	0.004511	0.035396	0.108618	0.194795	0.229265	0.185656	0.114748	0.052285	0.028109	0.014344	0.009717	0.010526	0.009485	0.002545	0	0	0	0	0
Figure 6d: The average diameter of the MLVs in the tested groups (μm)
	mouse 1	mouse 2	mouse 3	mouse 4	mouse 5	mouse 6
CTR	18.094	20.204	22.201	22.604	17.917	17.115
DM-3W	17.479	18.402	16.172	15.337	15.912	15.059
DM+tPBM	20.245	19.558	22.879	19.107	22.036	21.799
CTR+L-NAME	15.47	17.26	18.33	15.95	17.07	16.29
DM+L-NAME	15.988	14.912	14.939	16.769	17.768	17.255
DM+L-NAME+tPBM	17.876	17.642	15.667	18.486	17.669	18.377

## Sheet: Supplementary Fig. 1
Supplementary Fig. 1a: The changes of microglial branches accumulation at distance of 35-40 μm from the injury
	CTR				DM-1W				DM-2W				DM-3W
	mouse 1	mouse 2	mouse 3	mouse 4	mouse 1	mouse 2	mouse 3	mouse 4	mouse 1	mouse 2	mouse 3	mouse 4	mouse 1	mouse 2	mouse 3	mouse 4
0 min	0.307957	0.308226	0.239252	0.280287	0.373202	0.369188	0.316194	0.325004	0.229126	0.281273	0.23377	0.253074	0.178436	0.164266	0.224581	0.19969
3 min	0.360813	0.394097	0.337838	0.408067	0.424067	0.424898	0.362523	0.404205	0.285192	0.323734	0.325031	0.3065	0.213353	0.188196	0.245548	0.22726
6 min	0.451714	0.430776	0.472802	0.47521	0.4588	0.459679	0.428467	0.4372	0.320391	0.384071	0.38195	0.35497	0.271508	0.217934	0.294216	0.280446
9 min	0.55268	0.528391	0.568354	0.555168	0.478898	0.491512	0.440656	0.491621	0.373653	0.416604	0.431729	0.40424	0.337023	0.300705	0.329212	0.307554
12 min	0.586644	0.546667	0.610002	0.606255	0.502128	0.504123	0.473387	0.509252	0.433869	0.433232	0.48047	0.47557	0.378719	0.327319	0.393931	0.35156
15 min	0.569668	0.527859	0.590986	0.574025	0.542618	0.5148	0.4834	0.531533	0.469288	0.45124	0.491335	0.495613	0.445766	0.411147	0.4549	0.406027
18 min	0.550376	0.501839	0.601379	0.529792	0.538749	0.507513	0.497418	0.521328	0.494532	0.473123	0.529175	0.492688	0.509284	0.460282	0.491648	0.4511
21 min	0.512827	0.477201	0.554784	0.519601	0.521305	0.487219	0.47837	0.483951	0.500003	0.499316	0.541991	0.482264	0.568926	0.543194	0.501696	0.48859
24 min	0.490214	0.430032	0.437564	0.472147	0.506169	0.456216	0.436762	0.49548	0.484681	0.472642	0.536956	0.46274	0.598642	0.588611	0.526424	0.521842
27 min	0.445759	0.371522	0.370501	0.436821	0.445193	0.419824	0.39657	0.42018	0.452819	0.451889	0.519022	0.463213	0.608973	0.61348	0.564697	0.562178
30 min	0.353225	0.318822	0.317077	0.368036	0.410202	0.383099	0.36153	0.416658	0.423083	0.423598	0.47462	0.431109	0.59177	0.631762	0.558433	0.56234
33 min	0.317987	0.272419	0.270461	0.308405	0.367585	0.33512	0.333195	0.375623	0.408957	0.392827	0.437761	0.42683	0.565884	0.589409	0.54584	0.585757
36 min	0.275809	0.235781	0.234569	0.28188	0.370412	0.305091	0.313063	0.348526	0.384484	0.381892	0.419802	0.406477	0.535843	0.567382	0.538071	0.571253
39 min	0.255192	0.205995	0.204633	0.2578	0.313326	0.274577	0.299048	0.307222	0.365458	0.351085	0.409279	0.3937	0.47146	0.555398	0.521796	0.531096
42 min	0.246087	0.198187	0.186782	0.238892	0.307178	0.260444	0.270586	0.284991	0.368879	0.349807	0.39327	0.38041	0.465824	0.504493	0.512391	0.5202
45 min	0.220676	0.189165	0.18774	0.225739	0.29278	0.250052	0.25867	0.269592	0.35655	0.355147	0.383555	0.348084	0.436433	0.474951	0.50303	0.51261
48 min	0.215026	0.182229	0.180613	0.213634	0.286424	0.25854	0.251851	0.24384	0.351205	0.331346	0.379754	0.350753	0.419613	0.451625	0.494005	0.508774
51 min	0.228912	0.172591	0.189889	0.218757	0.280401	0.232929	0.246458	0.248336	0.344721	0.333769	0.371845	0.352982	0.413571	0.440607	0.454499	0.474359
54 min	0.21793	0.189974	0.187272	0.183	0.282815	0.216843	0.228552	0.230681	0.34548	0.304694	0.373078	0.337051	0.39728	0.427519	0.449728	0.46311
57 min	0.217691	0.178825	0.185719	0.17449	0.253923	0.219799	0.215323	0.222543	0.330465	0.327185	0.36545	0.324655	0.39596	0.403988	0.458953	0.45506
60 min	0.218842	0.169463	0.185782	0.161495	0.256024	0.204125	0.202806	0.214987	0.317777	0.306706	0.35518	0.323589	0.401596	0.382024	0.426527	0.432773
Supplementary Fig. 1b: The changes of microglial branches accumulation at distance of 30-35 μm from the injury
	CTR				DM-1W				DM-2W				DM-3W
	mouse 1	mouse 2	mouse 3	mouse 4	mouse 1	mouse 2	mouse 3	mouse 4	mouse 1	mouse 2	mouse 3	mouse 4	mouse 1	mouse 2	mouse 3	mouse 4
0 min	0.157208	0.193514	0.147422	0.17195	0.200075	0.190452	0.152788	0.1972	0.0410782	0.0533329	0.021763	0.035762	0.059261	0.0608	0.03801	0.03263
3 min	0.26101	0.29103	0.234087	0.220888	0.327868	0.315464	0.27244	0.347279	0.0766602	0.0921397	0.041596	0.05631	0.08276	0.085987	0.041785	0.051425
6 min	0.317065	0.366277	0.398357	0.326367	0.456913	0.443953	0.394954	0.404571	0.11652	0.133781	0.064538	0.092018	0.115165	0.115372	0.059072	0.089317
9 min	0.435577	0.460024	0.400045	0.410019	0.555393	0.546855	0.48607	0.504329	0.186298	0.200742	0.125165	0.14796	0.143889	0.136032	0.073807	0.107257
12 min	0.515271	0.556218	0.484216	0.501728	0.601727	0.598918	0.570475	0.618295	0.257294	0.269333	0.223154	0.212311	0.167469	0.147144	0.110177	0.156147
15 min	0.650344	0.635381	0.538925	0.589793	0.632681	0.631541	0.592542	0.6283	0.284573	0.303086	0.34027	0.28133	0.22386	0.200206	0.152431	0.20177
18 min	0.715233	0.685277	0.629894	0.649137	0.642804	0.640607	0.600997	0.654724	0.323356	0.38179	0.38937	0.316035	0.296495	0.26364	0.312672	0.272431
21 min	0.715012	0.67725	0.643228	0.67277	0.629538	0.629594	0.58288	0.638453	0.409426	0.420351	0.45009	0.39787	0.388757	0.360657	0.346415	0.33419
24 min	0.66833	0.624149	0.640608	0.641377	0.608143	0.578477	0.547587	0.608358	0.436008	0.46352	0.487495	0.42894	0.460363	0.428508	0.42439	0.39439
27 min	0.604786	0.547849	0.555765	0.604812	0.562771	0.5132	0.522282	0.55391	0.470332	0.496945	0.50747	0.486753	0.528747	0.494384	0.486377	0.446415
30 min	0.565597	0.512465	0.506426	0.536162	0.495328	0.462392	0.462086	0.516594	0.463054	0.483503	0.501072	0.493088	0.581782	0.548654	0.532419	0.527065
33 min	0.519613	0.470938	0.483098	0.507403	0.468533	0.422816	0.422316	0.472463	0.438997	0.485737	0.492339	0.481664	0.620684	0.58841	0.586147	0.57377
36 min	0.467161	0.419452	0.402846	0.455502	0.43917	0.403114	0.392279	0.42591	0.427685	0.446694	0.48398	0.467451	0.641097	0.61667	0.570652	0.591267
39 min	0.409442	0.365396	0.399459	0.418569	0.394536	0.376343	0.365287	0.396671	0.385868	0.415933	0.453726	0.453969	0.624258	0.608151	0.572909	0.608324
42 min	0.374842	0.336618	0.396455	0.404424	0.381619	0.351703	0.330423	0.35158	0.359787	0.390751	0.438436	0.420833	0.62129	0.601356	0.581196	0.570653
45 min	0.361704	0.325068	0.353586	0.375586	0.357662	0.318051	0.316688	0.352931	0.365665	0.414436	0.403622	0.383663	0.603575	0.576714	0.575339	0.563728
48 min	0.373605	0.30316	0.324385	0.347195	0.322431	0.293187	0.291714	0.335035	0.369894	0.408357	0.397565	0.374457	0.59785	0.577653	0.549382	0.549382
51 min	0.354332	0.328666	0.319368	0.320888	0.32629	0.271525	0.265818	0.324412	0.341137	0.399845	0.401136	0.359989	0.5863	0.557844	0.526602	0.51438
54 min	0.362606	0.319139	0.307161	0.316367	0.298408	0.267629	0.266071	0.30053	0.336347	0.371663	0.386794	0.3509	0.563245	0.530188	0.489446	0.509726
57 min	0.348264	0.325191	0.276898	0.312353	0.295559	0.256143	0.254919	0.283126	0.326455	0.351536	0.36679	0.331986	0.540407	0.49633	0.488566	0.483621
60 min	0.3434	0.321496	0.24849	0.290019	0.283934	0.258121	0.236397	0.269565	0.303909	0.336892	0.35671	0.316877	0.518959	0.479084	0.475211	0.4639
Supplementary Fig. 1c: The changes of microglial branches accumulation at distance of 25-30 μm from the injury
	CTR				DM-1W				DM-2W				DM-3W
	mouse 1	mouse 2	mouse 3	mouse 4	mouse 1	mouse 2	mouse 3	mouse 4	mouse 1	mouse 2	mouse 3	mouse 4	mouse 1	mouse 2	mouse 3	mouse 4
0 min	0.053801	0.047422	0.0973277	0.0430283	0.0493481	0.103063	0.084103	0.085236	0.0091288	0.0103862	0.009129	0	0.003084	0.004883	0.000816	0.006816
3 min	0.147055	0.174087	0.220821	0.194932	0.0684219	0.107443	0.148851	0.163743	0.0135252	0.0155793	0.013189	0.011428	0.010259	0.015869	0.008954	0.01254
6 min	0.343678	0.378357	0.402348	0.376975	0.150211	0.182592	0.218356	0.217777	0.020741	0.0337556	0.022094	0.019869	0.028082	0.046752	0.010937	0.020937
9 min	0.480062	0.520045	0.493541	0.508096	0.293642	0.313575	0.333877	0.28438	0.0318918	0.0687543	0.041388	0.04386	0.051684	0.062518	0.02005	0.04005
12 min	0.599509	0.584216	0.545586	0.567093	0.431889	0.443901	0.486483	0.422556	0.080585	0.151486	0.100781	0.077234	0.069021	0.081355	0.03692	0.07692
15 min	0.64375	0.638925	0.598475	0.625052	0.556031	0.53206	0.594508	0.614382	0.141707	0.19084	0.193003	0.137779	0.083012	0.106461	0.067204	0.107204
18 min	0.713366	0.689894	0.644734	0.67778	0.607472	0.593032	0.664574	0.689804	0.270315	0.256533	0.229502	0.22375	0.126289	0.158429	0.105662	0.135662
21 min	0.743611	0.703228	0.764742	0.71646	0.650979	0.683018	0.703991	0.717214	0.348364	0.289956	0.28532	0.27059	0.196642	0.17392	0.123904	0.183904
24 min	0.73757	0.720608	0.802743	0.734564	0.674098	0.68228	0.733722	0.731096	0.392178	0.396669	0.351954	0.350819	0.285858	0.220903	0.201782	0.251782
27 min	0.725284	0.735765	0.763138	0.736698	0.664668	0.686204	0.708551	0.715163	0.459963	0.437088	0.409487	0.392666	0.333546	0.306345	0.259047	0.289047
30 min	0.703226	0.716426	0.7554	0.72727	0.65603	0.665413	0.69068	0.692599	0.506039	0.484376	0.4266	0.42049	0.397438	0.351506	0.354524	0.342452
33 min	0.69582	0.683586	0.748761	0.70025	0.639693	0.62025	0.66838	0.674358	0.478233	0.47714	0.447981	0.43312	0.461069	0.425533	0.436228	0.416623
36 min	0.680964	0.662439	0.706236	0.708014	0.623242	0.604469	0.648124	0.64723	0.467312	0.46435	0.426748	0.410328	0.523563	0.504678	0.470271	0.460271
39 min	0.663982	0.649368	0.711085	0.68514	0.603699	0.594389	0.628547	0.594559	0.427797	0.427252	0.38609	0.37179	0.550021	0.530239	0.509195	0.509919
42 min	0.65919	0.627161	0.684641	0.665642	0.56484	0.546201	0.60661	0.570844	0.416341	0.405954	0.37573	0.368189	0.519825	0.51617	0.480062	0.540062
45 min	0.638654	0.603098	0.640171	0.636638	0.538381	0.558871	0.52323	0.565371	0.403491	0.376126	0.374751	0.35699	0.468233	0.494978	0.462649	0.502649
48 min	0.617626	0.602846	0.58622	0.626558	0.525746	0.545598	0.4979	0.54362	0.399798	0.37626	0.35019	0.339463	0.441255	0.487303	0.458844	0.488443
51 min	0.627904	0.599459	0.562053	0.60497	0.509508	0.537382	0.481272	0.53919	0.380308	0.369575	0.341064	0.328616	0.412586	0.445649	0.43509	0.463509
54 min	0.60674	0.596455	0.560682	0.609781	0.497913	0.512956	0.471722	0.529473	0.387757	0.358581	0.349017	0.324103	0.372392	0.415129	0.42742	0.42742
57 min	0.593899	0.576898	0.556143	0.583841	0.480509	0.498517	0.462708	0.50453	0.383018	0.355908	0.344306	0.323304	0.351486	0.392068	0.403927	0.3927
60 min	0.58596	0.57849	0.548258	0.554317	0.45613	0.493299	0.447625	0.498004	0.372455	0.349463	0.333099	0.322818	0.336101	0.38254	0.391875	0.3875
Supplementary Fig. 1d: The changes of microglial branches accumulation at distance of 20-25 μm from the injury
	CTR				DM-1W				DM-2W				DM-3W
	mouse 1	mouse 2	mouse 3	mouse 4	mouse 1	mouse 2	mouse 3	mouse 4	mouse 1	mouse 2	mouse 3	mouse 4	mouse 1	mouse 2	mouse 3	mouse 4
0 min	0.0001811	0.0037421	0.004512	0.002379	0.0021111	0.003631	0.003673	0.001979	0.0044294	0.0066188	0	0	0.003084	0.004883	0.000816	0
3 min	0.0109374	0.0204243	0.021369	0.0144233	0.0053199	0.0087821	0.008782	0.004815	0.0112933	0.0145347	0	0.006122	0.010259	0.015869	0.008954	0.0003346
6 min	0.0374842	0.0716553	0.053229	0.06523	0.016895	0.053566	0.033988	0.031029	0.0234995	0.0285705	0	0.014635	0.028082	0.046752	0.010937	0.0281227
9 min	0.0989075	0.17664	0.151361	0.126257	0.0629586	0.109834	0.069834	0.073987	0.0604223	0.0713097	3.62e-05	0.045203	0.051684	0.062518	0.02005	0.036237
12 min	0.237762	0.284541	0.296537	0.281107	0.149688	0.197908	0.13529	0.159957	0.113676	0.127819	0.06608	0.08315	0.069021	0.081355	0.03692	0.053098
15 min	0.413268	0.4393	0.478427	0.461073	0.268525	0.307921	0.30733	0.327343	0.168283	0.179971	0.129299	0.149556	0.083012	0.106461	0.067204	0.09892
18 min	0.515	0.503622	0.578903	0.581276	0.440269	0.469044	0.420902	0.474905	0.182958	0.195836	0.269862	0.184205	0.126289	0.158429	0.105662	0.13618
21 min	0.55382	0.595447	0.619329	0.61455	0.547258	0.533084	0.505871	0.560196	0.284716	0.267124	0.327519	0.274665	0.196642	0.17392	0.123904	0.180176
24 min	0.64274	0.688014	0.680847	0.663597	0.576959	0.641975	0.613298	0.66533	0.324896	0.338198	0.364061	0.321611	0.285858	0.220903	0.201782	0.25395
27 min	0.710872	0.705351	0.778572	0.706875	0.635578	0.675289	0.677949	0.70071	0.356161	0.36046	0.420414	0.346531	0.333546	0.306345	0.259047	0.319243
30 min	0.783582	0.740446	0.751075	0.738658	0.654867	0.683945	0.686098	0.704508	0.431505	0.433863	0.462345	0.411126	0.397438	0.351506	0.354524	0.348272
33 min	0.773333	0.756571	0.724088	0.780789	0.671658	0.698076	0.659469	0.694718	0.470819	0.474849	0.510964	0.464991	0.461069	0.425533	0.436228	0.42106
36 min	0.762975	0.747473	0.721212	0.736076	0.637007	0.684987	0.645916	0.686479	0.483177	0.515693	0.550868	0.537934	0.523563	0.504678	0.470271	0.48152
39 min	0.760673	0.727522	0.702696	0.729587	0.624413	0.663828	0.624461	0.651492	0.4815	0.51684	0.536328	0.536815	0.560021	0.530239	0.529195	0.57802
42 min	0.757739	0.721004	0.700969	0.707697	0.597566	0.659093	0.610148	0.648706	0.481563	0.486367	0.515327	0.463471	0.589825	0.5617	0.530062	0.551804
45 min	0.749067	0.727173	0.716438	0.703128	0.572457	0.646222	0.618459	0.647048	0.460392	0.461444	0.495951	0.430637	0.58233	0.564978	0.542649	0.589211
48 min	0.737484	0.702262	0.711388	0.696582	0.585111	0.623519	0.616179	0.631805	0.439521	0.45836	0.483147	0.424025	0.571255	0.537303	0.538844	0.577474
51 min	0.724772	0.68566	0.721751	0.681	0.577306	0.618881	0.622301	0.630953	0.427081	0.456488	0.474827	0.416468	0.55586	0.525649	0.50509	0.56332
54 min	0.737736	0.688555	0.707261	0.67408	0.570213	0.61107	0.614364	0.626912	0.411508	0.43201	0.470311	0.403168	0.542392	0.51129	0.5042	0.551444
57 min	0.721547	0.678798	0.699252	0.680154	0.570713	0.601275	0.604357	0.61961	0.416664	0.43342	0.458562	0.401437	0.541486	0.5068	0.463927	0.535559
60 min	0.729483	0.674881	0.693202	0.67627	0.553312	0.575605	0.608813	0.616443	0.418608	0.421112	0.455418	0.393759	0.46101	0.48254	0.431875	0.502835
Supplementary Fig. 1e: The changes of microglial branches accumulation at distance of 15-20 μm from the injury
	CTR				DM-1W				DM-2W				DM-3W
	mouse 1	mouse 2	mouse 3	mouse 4	mouse 1	mouse 2	mouse 3	mouse 4	mouse 1	mouse 2	mouse 3	mouse 4	mouse 1	mouse 2	mouse 3	mouse 4
0 min	0.0022351	0.0041857	0.003785	0.004684	0.0023933	0.0023933	0.002393	0.003454	0	0.0019641	0.001536	0	0	0	0	0
3 min	0.0048427	0.0106869	0.010375	0.00801	0.0063252	0.0063252	0.006325	0.008263	0.007177	0.00514	0.004138	0	0	0	0	0
6 min	0.0202089	0.0542358	0.055394	0.03072	0.0068951	0.0067811	0.006895	0.008127	0.020399	0.0153781	0.014847	0	0.001997	0	0.001937	0
9 min	0.106725	0.170678	0.178426	0.127457	0.0087756	0.0129813	0.027608	0.022349	0.042147	0.0651314	0.028269	0.027	0.002051	0	0.002051	0
12 min	0.304437	0.36037	0.369988	0.322344	0.0227381	0.0440487	0.05496	0.061292	0.059167	0.137438	0.107256	0.0948	0.002482	0.002827	0.00245	0.005835
15 min	0.503067	0.561887	0.58594	0.529881	0.150579	0.0751358	0.103996	0.13728	0.124174	0.157459	0.15922	0.152238	0.008044	0.014213	0.006154	0.006659
18 min	0.620816	0.649138	0.663502	0.627284	0.226227	0.187706	0.184515	0.241916	0.1687	0.200041	0.217345	0.195356	0.012409	0.025473	0.014645	0.0102029
21 min	0.695517	0.751916	0.754054	0.70268	0.394843	0.353815	0.339199	0.432834	0.259265	0.219472	0.224367	0.26192	0.015723	0.047052	0.026312	0.0135
24 min	0.751859	0.778538	0.804371	0.750382	0.566479	0.533771	0.528984	0.580001	0.327946	0.259197	0.276425	0.313087	0.025189	0.069477	0.028792	0.051863
27 min	0.815594	0.848295	0.841902	0.805888	0.621811	0.602094	0.570499	0.628899	0.388228	0.355704	0.39511	0.407484	0.04127	0.072884	0.0445949	0.081688
30 min	0.824209	0.845865	0.857335	0.815904	0.647596	0.6205	0.609304	0.648675	0.441527	0.40819	0.430968	0.448558	0.053913	0.107334	0.066899	0.123649
33 min	0.880541	0.822926	0.832437	0.8044	0.684435	0.650816	0.619448	0.66818	0.472985	0.433485	0.46808	0.463226	0.102247	0.154836	0.09052	0.162598
36 min	0.805933	0.811929	0.780186	0.78776	0.666514	0.648537	0.617682	0.664523	0.52126	0.45827	0.49725	0.455037	0.258057	0.205825	0.175285	0.258991
39 min	0.793582	0.788182	0.747069	0.775926	0.660416	0.624774	0.583008	0.636484	0.53973	0.487207	0.510172	0.469607	0.329619	0.287866	0.283895	0.311934
42 min	0.79236	0.773462	0.738118	0.783317	0.616766	0.583005	0.580554	0.596052	0.526016	0.482039	0.493218	0.467735	0.406357	0.368467	0.368687	0.354126
45 min	0.780963	0.76656	0.743888	0.76056	0.600839	0.572178	0.567562	0.605534	0.493631	0.469146	0.45171	0.430091	0.454968	0.472971	0.53183	0.450187
48 min	0.780673	0.720103	0.749034	0.72111	0.597448	0.560267	0.553543	0.586842	0.474056	0.433555	0.411092	0.423259	0.528825	0.500079	0.56893	0.522165
51 min	0.777739	0.721935	0.74621	0.716976	0.582463	0.564967	0.542596	0.59761	0.437498	0.405114	0.414436	0.398424	0.542179	0.505035	0.582612	0.538013
54 min	0.749067	0.751293	0.711026	0.723188	0.568759	0.558072	0.538328	0.576052	0.42857	0.388709	0.40807	0.38512	0.531164	0.51397	0.573551	0.532664
57 min	0.747484	0.707419	0.728532	0.705692	0.572719	0.540151	0.530921	0.575172	0.445241	0.380317	0.3871	0.38956	0.548975	0.522141	0.58959	0.531307
60 min	0.744772	0.713654	0.716538	0.707242	0.561493	0.549837	0.529878	0.564674	0.41657	0.376235	0.376525	0.36465	0.55181	0.514713	0.576539	0.537177
Supplementary Fig. 1f: The changes of microglial branches accumulation at distance of 10-15 μm from the injury
	CTR				DM-1W				DM-2W				DM-3W
	mouse 1	mouse 2	mouse 3	mouse 4	mouse 1	mouse 2	mouse 3	mouse 4	mouse 1	mouse 2	mouse 3	mouse 4	mouse 1	mouse 2	mouse 3	mouse 4
0 min	0	0	0	0	0	0	0	0	0	0	0	0	0	0	0	0
3 min	0	0	0	0	0	0	0	0	0	0	0	0	0	0	0	0
6 min	0	0	0	0	8.762e-05	0.0002629	8.76e-05	0.0003414	0	0	0	0	0	8.4e-05	0	0
9 min	0.0016994	0.0014092	0.001109	0.005672	0.009526	0.0162155	0.010427	0.017715	0	0	0	0	0	0.000252	8.76e-05	0
12 min	0.0035595	0.0030634	0.002663	0.0071043	0.0119832	0.035232	0.015859	0.028509	0	0	0	0	0	0.000252	8.76e-05	0
15 min	0.0298373	0.0132953	0.012866	0.030171	0.0183682	0.0494294	0.031166	0.05012	0	0	0	0.0007495	0	0.000252	8.76e-05	0
18 min	0.0635601	0.0958855	0.098581	0.120601	0.0444736	0.0837309	0.067906	0.09211	0.0024273	0.0048892	0.002601	0.005728	0	0.000252	8.76e-05	0
21 min	0.275961	0.326133	0.337835	0.263693	0.240346	0.162624	0.164377	0.235443	0.0071085	0.0247338	0.007513	0.006535	0	0.000252	8.76e-05	0
24 min	0.544009	0.57856	0.584564	0.53441	0.423121	0.358937	0.399551	0.37067	0.0210274	0.059817	0.03901	0.014765	0	0.000168	8.76e-05	0
27 min	0.665018	0.709491	0.761758	0.686971	0.744339	0.689488	0.683793	0.64959	0.104545	0.163355	0.114429	0.106471	0	0.000504	8.76e-05	0
30 min	0.798016	0.834786	0.86546	0.764547	0.831171	0.797174	0.793932	0.778727	0.237461	0.316945	0.26671	0.26932	0	0.00252	0.00184	0
33 min	0.842123	0.883862	0.897109	0.85994	0.861663	0.833975	0.832836	0.829543	0.42719	0.454306	0.486901	0.427028	0.001452	0.013105	0.004206	0
36 min	0.93859	0.898798	0.913516	0.891731	0.893766	0.823887	0.833011	0.823638	0.53966	0.525509	0.567406	0.538275	0.012102	0.040744	0.010339	0.038894
39 min	0.963663	0.963047	0.927949	0.9204	0.863065	0.831959	0.831609	0.826293	0.580929	0.606546	0.57856	0.560278	0.063899	0.114424	0.043087	0.085381
42 min	0.980573	0.959896	0.921244	0.925681	0.857019	0.819167	0.818115	0.811878	0.638836	0.635082	0.678751	0.611787	0.192316	0.160538	0.11521	0.190161
45 min	0.946231	0.908268	0.945756	0.89957	0.837502	0.784206	0.804118	0.791133	0.663977	0.696715	0.662532	0.640204	0.301176	0.245884	0.24122	0.291191
48 min	0.927182	0.889744	0.884168	0.860452	0.803364	0.781173	0.775028	0.757862	0.656811	0.705588	0.645251	0.640361	0.36245	0.34986	0.396484	0.405753
51 min	0.921419	0.861981	0.867937	0.84156	0.790605	0.752094	0.747778	0.735974	0.647626	0.683849	0.636817	0.63227	0.457539	0.414913	0.393105	0.459431
54 min	0.897573	0.847548	0.85135	0.83113	0.781503	0.724646	0.711244	0.72574	0.638726	0.66973	0.627974	0.617081	0.52769	0.508635	0.453105	0.474623
57 min	0.887508	0.825116	0.83865	0.815824	0.756127	0.718286	0.724588	0.707308	0.628726	0.659562	0.628206	0.609596	0.54736	0.586354	0.52845	0.527269
60 min	0.865969	0.803254	0.824838	0.785002	0.757147	0.708187	0.716186	0.694292	0.617749	0.655281	0.628385	0.593128	0.570496	0.582499	0.525985	0.544

## Sheet: Supplementary Fig. 3
Supplementary Fig. 3b: The expression of mRNA level of microglia cytokines CD86 (arb. units)
	CTR	DM-3W	DM+I	DM+tPBM	DM+I&tPBM
mouse 1	0.955	1.536	1.257	1.153	1.064
mouse 2	0.995	1.591	1.372	1.246	1.089
mouse 3	1.05	1.484	1.316	1.294	1.137
Supplementary Fig. 3c: The expression of mRNA level of microglia cytokines CD206 (arb. units)
	CTR	DM-3W	DM+I	DM+tPBM	DM+I&tPBM
mouse 1	1.004	0.77	0.89	1.003	1.135
mouse 2	0.947	0.859	1.009	0.928	1.236
mouse 3	1.049	0.736	0.848	0.936	1.259
Supplementary Fig. 3d: The expression of mRNA level of microglia cytokines TNF-α (arb. units)
	CTR	DM-3W	DM+I	DM+tPBM	DM+I&tPBM
mouse 1	0.962	1.507	1.277	1.202	1.013
mouse 2	1.021	1.416	1.347	1.321	1.09
mouse 3	1.016	1.336	1.366	1.247	0.949
Supplementary Fig. 3e: The expression of mRNA level of microglia cytokines TGF-β (arb. units)
	CTR	DM-3W	DM+I	DM+tPBM	DM+I&tPBM
mouse 1	0.998	0.757	0.871	0.883	1.189
mouse 2	0.978	0.803	0.95	0.999	1.205
mouse 3	1.024	0.837	0.957	1.081	1.293

## Sheet: Supplementary Fig. 4
Supplementary Fig. 4a: The changes of microglial branches accumulation at distance of 35-40 μm from the injury
	CTR				DM-3W				DM+I				DM+tPBM				DM+I&tPBM
	mouse 1	mouse 2	mouse 3	mouse 4	mouse 1	mouse 2	mouse 3	mouse 4	mouse 1	mouse 2	mouse 3	mouse 4	mouse 1	mouse 2	mouse 3	mouse 4	mouse 1	mouse 2	mouse 3	mouse 4
0 min	0.307957	0.308226	0.239252	0.280287	0.178436	0.164266	0.224581	0.19969	0.12177	0.0965277	0.054935	0.075004	0.297095	0.308081	0.323078	0.358374	0.354405	0.307488	0.348876	0.374681
3 min	0.360813	0.394097	0.337838	0.408067	0.213353	0.188196	0.245548	0.22726	0.149994	0.115631	0.105747	0.16242	0.348805	0.414914	0.385915	0.416392	0.506289	0.448155	0.525353	0.49829
6 min	0.451714	0.430776	0.472802	0.47521	0.271508	0.217934	0.294216	0.280446	0.188365	0.165039	0.203352	0.21372	0.388436	0.47196	0.45803	0.442023	0.603037	0.619351	0.644489	0.584102
9 min	0.55268	0.528391	0.568354	0.555168	0.337023	0.300705	0.329212	0.307554	0.238597	0.188521	0.270219	0.281621	0.45819	0.503133	0.494502	0.528558	0.628384	0.65512	0.687657	0.665556
12 min	0.586644	0.546667	0.610002	0.606255	0.378719	0.327319	0.393931	0.35156	0.286787	0.244193	0.306943	0.3252	0.518408	0.548831	0.54789	0.5849	0.635512	0.642547	0.70741	0.671616
15 min	0.569668	0.527859	0.590986	0.574025	0.445766	0.411147	0.4549	0.406027	0.355733	0.314625	0.341366	0.375634	0.543468	0.550155	0.60442	0.617402	0.641807	0.650335	0.686488	0.669344
18 min	0.550376	0.501839	0.601379	0.529792	0.509284	0.460282	0.491648	0.4511	0.387471	0.352238	0.403964	0.423745	0.523834	0.530887	0.584685	0.597845	0.629216	0.623341	0.667404	0.635601
21 min	0.512827	0.477201	0.554784	0.519601	0.568926	0.543194	0.501696	0.48859	0.403549	0.361117	0.404713	0.460485	0.47348	0.4936	0.56284	0.547765	0.574289	0.584713	0.653135	0.61504
24 min	0.490214	0.430032	0.437564	0.472147	0.598642	0.588611	0.526424	0.521842	0.442752	0.381892	0.404894	0.458354	0.4763	0.473498	0.507242	0.5163	0.53862	0.553438	0.597137	0.561081
27 min	0.445759	0.371522	0.370501	0.436821	0.608973	0.61348	0.564697	0.562178	0.428513	0.395439	0.381878	0.429252	0.4595	0.439612	0.462624	0.483262	0.474712	0.461281	0.528201	0.507994
30 min	0.353225	0.318822	0.317077	0.368036	0.59177	0.631762	0.558433	0.56234	0.402714	0.394967	0.349329	0.416658	0.403723	0.382194	0.42005	0.449645	0.439723	0.415031	0.490478	0.452448
33 min	0.317987	0.272419	0.270461	0.308405	0.565884	0.589409	0.54584	0.585757	0.367747	0.37877	0.344565	0.395623	0.375136	0.341841	0.404098	0.42308	0.38536	0.375655	0.446954	0.403037
36 min	0.275809	0.235781	0.234569	0.28188	0.535843	0.567382	0.538071	0.571253	0.345444	0.324941	0.334328	0.378526	0.333521	0.341702	0.367698	0.39856	0.358612	0.338566	0.385754	0.36238
39 min	0.255192	0.205995	0.204633	0.2578	0.47146	0.555398	0.521796	0.531096	0.329498	0.321033	0.318802	0.367222	0.333832	0.344993	0.342624	0.374163	0.348588	0.315078	0.320383	0.304974
42 min	0.246087	0.198187	0.186782	0.238892	0.465824	0.504493	0.512391	0.5202	0.292675	0.324478	0.309019	0.354991	0.315985	0.347354	0.336395	0.352531	0.321225	0.286112	0.265989	0.28197
45 min	0.220676	0.189165	0.18774	0.225739	0.436433	0.474951	0.50303	0.51261	0.281083	0.30762	0.275592	0.329592	0.309316	0.3286	0.317668	0.34568	0.294028	0.269212	0.249992	0.270276
48 min	0.215026	0.182229	0.180613	0.213634	0.419613	0.451625	0.494005	0.508774	0.281604	0.298461	0.260777	0.30384	0.261653	0.28759	0.30415	0.321547	0.295931	0.251207	0.236076	0.261868
51 min	0.228912	0.172591	0.189889	0.218757	0.413571	0.440607	0.454499	0.474359	0.273762	0.285385	0.235465	0.298336	0.260615	0.28517	0.29139	0.306981	0.275242	0.231327	0.22947	0.24395
54 min	0.21793	0.189974	0.187272	0.183	0.39728	0.427519	0.449728	0.46311	0.260483	0.287373	0.224093	0.300681	0.247737	0.251187	0.270927	0.307272	0.274052	0.229934	0.205215	0.24258
57 min	0.217691	0.178825	0.185719	0.17449	0.39596	0.403988	0.458953	0.45506	0.269743	0.288326	0.216172	0.292543	0.258974	0.23596	0.2545	0.286882	0.24861	0.215319	0.202095	0.240865
60 min	0.218842	0.169463	0.185782	0.161495	0.401596	0.382024	0.426527	0.432773	0.258871	0.260581	0.226411	0.284987	0.244964	0.219432	0.2248	0.2841	0.234213	0.201209	0.202038	0.23933
Supplementary Fig. 4b: The changes of microglial branches accumulation at distance of 30-35 μm from the injury
	CTR				DM-1W				DM-2W				DM-3W				DM+I&tPBM
	mouse 1	mouse 2	mouse 3	mouse 4	mouse 1	mouse 2	mouse 3	mouse 4	mouse 1	mouse 2	mouse 3	mouse 4	mouse 1	mouse 2	mouse 3	mouse 4	mouse 1	mouse 2	mouse 3	mouse 4
0 min	0.157208	0.193514	0.147422	0.17195	0.059261	0.0608	0.03801	0.03263	0.037799	0.0172058	0.056129	0	0.038078	0.04188	0.143567	0.122662	0.13179	0.094514	0.094176	0.131235
3 min	0.26101	0.29103	0.234087	0.220888	0.08276	0.085987	0.041785	0.051425	0.042091	0.0388171	0.069716	0.02538	0.159976	0.13335	0.224792	0.208457	0.26381	0.217788	0.215912	0.263752
6 min	0.317065	0.366277	0.398357	0.326367	0.115165	0.115372	0.059072	0.089317	0.0712316	0.0549844	0.119662	0.046274	0.267301	0.246582	0.309668	0.291392	0.420564	0.418893	0.348481	0.376848
9 min	0.435577	0.460024	0.400045	0.410019	0.143889	0.136032	0.073807	0.107257	0.0835943	0.0693293	0.158386	0.0972	0.32287	0.34372	0.386315	0.35986	0.491197	0.53681	0.459743	0.497801
12 min	0.515271	0.556218	0.484216	0.501728	0.167469	0.147144	0.110177	0.156147	0.121165	0.154163	0.204066	0.217279	0.38078	0.414188	0.44792	0.468457	0.553947	0.543427	0.521059	0.574526
15 min	0.650344	0.635381	0.538925	0.589793	0.22386	0.200206	0.152431	0.20177	0.278034	0.25745	0.266851	0.304571	0.469976	0.474335	0.529668	0.501392	0.577948	0.569002	0.532718	0.593922
18 min	0.715233	0.685277	0.629894	0.649137	0.296495	0.26364	0.312672	0.272431	0.34947	0.321697	0.372226	0.384329	0.507301	0.546582	0.586315	0.561986	0.605843	0.595393	0.543424	0.614682
21 min	0.715012	0.67725	0.643228	0.67277	0.388757	0.360657	0.346415	0.33419	0.393418	0.377743	0.451867	0.468295	0.552287	0.589372	0.613695	0.60712	0.608624	0.631596	0.553052	0.608083
24 min	0.66833	0.624149	0.640608	0.641377	0.460363	0.428508	0.42439	0.39439	0.449087	0.466398	0.50274	0.528358	0.585886	0.596914	0.623719	0.659791	0.572605	0.590402	0.562212	0.602541
27 min	0.604786	0.547849	0.555765	0.604812	0.528747	0.494384	0.486377	0.446415	0.46197	0.459829	0.50666	0.5391	0.578123	0.591086	0.624568	0.666059	0.54908	0.570984	0.532743	0.589881
30 min	0.565597	0.512465	0.506426	0.536162	0.581782	0.548654	0.532419	0.527065	0.437848	0.43433	0.462505	0.50594	0.554474	0.568618	0.603617	0.626236	0.559525	0.512168	0.511114	0.546248
33 min	0.519613	0.470938	0.483098	0.507403	0.620684	0.58841	0.586147	0.57377	0.434777	0.42803	0.403708	0.462463	0.52151	0.497758	0.563617	0.596236	0.527964	0.470101	0.503165	0.541851
36 min	0.467161	0.419452	0.402846	0.455502	0.641097	0.61667	0.570652	0.591267	0.408122	0.40236	0.385622	0.452591	0.491242	0.478354	0.53079	0.552231	0.475167	0.465261	0.515451	0.522083
39 min	0.409442	0.365396	0.399459	0.418569	0.624258	0.608151	0.572909	0.608324	0.380655	0.372655	0.351999	0.406671	0.4511	0.443296	0.503477	0.51991	0.459708	0.439895	0.474402	0.508595
42 min	0.374842	0.336618	0.396455	0.404424	0.62129	0.601356	0.581196	0.570653	0.348644	0.343158	0.337943	0.38158	0.420036	0.4025	0.448131	0.46905	0.423269	0.419388	0.458991	0.478159
45 min	0.361704	0.325068	0.353586	0.375586	0.603575	0.576714	0.575339	0.563728	0.313891	0.309444	0.311355	0.352931	0.38005	0.397621	0.424336	0.435996	0.415049	0.403082	0.439467	0.476289
48 min	0.373605	0.30316	0.324385	0.347195	0.59785	0.577653	0.549382	0.549382	0.308254	0.29476	0.275353	0.335035	0.370652	0.361572	0.39461	0.412452	0.390329	0.409587	0.429016	0.439373
51 min	0.354332	0.328666	0.319368	0.320888	0.5863	0.557844	0.526602	0.51438	0.307897	0.27828	0.265216	0.324412	0.365408	0.340496	0.370281	0.404646	0.382971	0.392434	0.415439	0.439613
54 min	0.362606	0.319139	0.307161	0.316367	0.563245	0.530188	0.489446	0.509726	0.319171	0.256918	0.267178	0.30053	0.345357	0.337025	0.347401	0.380435	0.387313	0.366785	0.346141	0.425426
57 min	0.348264	0.325191	0.276898	0.312353	0.540407	0.49633	0.488566	0.483621	0.302624	0.283869	0.263228	0.283126	0.336	0.328877	0.336945	0.37702	0.370651	0.364933	0.334808	0.407953
60 min	0.3434	0.321496	0.24849	0.290019	0.518959	0.479084	0.475211	0.4639	0.29831	0.277306	0.246957	0.269565	0.321142	0.313159	0.327956	0.351552	0.383038	0.352489	0.32177	0.374122
Supplementary Fig. 4c: The changes of microglial branches accumulation at distance of 25-30 μm from the injury
	CTR				DM-1W				DM-2W				DM-3W				DM+I&tPBM
	mouse 1	mouse 2	mouse 3	mouse 4	mouse 1	mouse 2	mouse 3	mouse 4	mouse 1	mouse 2	mouse 3	mouse 4	mouse 1	mouse 2	mouse 3	mouse 4	mouse 1	mouse 2	mouse 3	mouse 4
0 min	0.053801	0.047422	0.0973277	0.0430283	0.003084	0.004883	0.000816	0.006816	0.0064047	0.003842	0.007897	0	0.005899	0.0159	0.018462	0.008057	0.03729	0.034913	0.071472	0.056754
3 min	0.147055	0.174087	0.220821	0.194932	0.010259	0.015869	0.008954	0.01254	0.0063446	0.00378	0.011452	0	0.022745	0.034539	0.074985	0.066347	0.072433	0.065565	0.168828	0.115392
6 min	0.343678	0.378357	0.402348	0.376975	0.028082	0.046752	0.010937	0.020937	0.0125088	0.0091317	0.028159	0.003729	0.164836	0.125881	0.150288	0.131676	0.208581	0.195535	0.274603	0.260791
9 min	0.480062	0.520045	0.493541	0.508096	0.051684	0.062518	0.02005	0.04005	0.0170492	0.0123625	0.065756	0.064237	0.22745	0.184539	0.241439	0.233226	0.347344	0.33894	0.386257	0.411623
12 min	0.599509	0.584216	0.545586	0.567093	0.069021	0.081355	0.03692	0.07692	0.0379773	0.0287839	0.096919	0.085236	0.34362	0.290271	0.363601	0.307105	0.423835	0.421313	0.475193	0.477484
15 min	0.64375	0.638925	0.598475	0.625052	0.083012	0.106461	0.067204	0.107204	0.0792492	0.0632069	0.156702	0.123743	0.37938	0.408636	0.414394	0.363226	0.503813	0.507744	0.544189	0.542706
18 min	0.713366	0.689894	0.644734	0.67778	0.126289	0.158429	0.105662	0.135662	0.144559	0.125082	0.172463	0.217777	0.427819	0.460173	0.4793	0.415731	0.530023	0.558308	0.60062	0.575077
21 min	0.743611	0.703228	0.764742	0.71646	0.196642	0.17392	0.123904	0.183904	0.216291	0.172161	0.244953	0.282556	0.506681	0.530743	0.510571	0.473607	0.572759	0.570947	0.633243	0.594442
24 min	0.73757	0.720608	0.802743	0.734564	0.285858	0.220903	0.201782	0.251782	0.275042	0.257545	0.306546	0.331096	0.56855	0.575925	0.59723	0.503947	0.584496	0.581925	0.627287	0.604764
27 min	0.725284	0.735765	0.763138	0.736698	0.333546	0.306345	0.259047	0.289047	0.366262	0.332157	0.326157	0.38163	0.626397	0.6545	0.63145	0.582182	0.576749	0.585175	0.619655	0.592429
30 min	0.703226	0.716426	0.7554	0.72727	0.397438	0.351506	0.354524	0.342452	0.374013	0.393207	0.361883	0.412599	0.63629	0.673485	0.6552	0.615938	0.590196	0.598199	0.641433	0.5762
33 min	0.69582	0.683586	0.748761	0.70025	0.461069	0.425533	0.436228	0.416623	0.431857	0.419737	0.393446	0.4358	0.63099	0.65982	0.659491	0.607789	0.591571	0.595471	0.646442	0.599555
36 min	0.680964	0.662439	0.706236	0.708014	0.523563	0.504678	0.470271	0.460271	0.460774	0.471627	0.403876	0.4723	0.61007	0.6473	0.625486	0.576213	0.604415	0.609109	0.65096	0.577665
39 min	0.663982	0.649368	0.711085	0.68514	0.550021	0.530239	0.509195	0.509919	0.48159	0.490527	0.443138	0.4559	0.591624	0.627003	0.605036	0.552457	0.623086	0.611943	0.657273	0.5985
42 min	0.65919	0.627161	0.684641	0.665642	0.519825	0.51617	0.480062	0.540062	0.470722	0.465028	0.436804	0.440844	0.57252	0.609	0.595789	0.54824	0.622341	0.63345	0.666401	0.621477
45 min	0.638654	0.603098	0.640171	0.636638	0.468233	0.494978	0.462649	0.502649	0.450726	0.449745	0.398713	0.415371	0.569062	0.600039	0.575397	0.545317	0.621449	0.620027	0.650773	0.642727
48 min	0.617626	0.602846	0.58622	0.626558	0.441255	0.487303	0.458844	0.488443	0.434867	0.42251	0.391765	0.40362	0.5545	0.586388	0.560201	0.526981	0.60518	0.606149	0.6496	0.65689
51 min	0.627904	0.599459	0.562053	0.60497	0.412586	0.445649	0.43509	0.463509	0.429989	0.403455	0.394722	0.3919	0.559267	0.579781	0.549129	0.499619	0.60634	0.589135	0.639916	0.662708
54 min	0.60674	0.596455	0.560682	0.609781	0.372392	0.415129	0.42742	0.42742	0.43326	0.382533	0.383301	0.39473	0.54933	0.550914	0.546146	0.495867	0.584822	0.56686	0.635041	0.636189
57 min	0.593899	0.576898	0.556143	0.583841	0.351486	0.392068	0.403927	0.3927	0.403865	0.371189	0.389862	0.39453	0.52951	0.535663	0.503174	0.47781	0.580174	0.552909	0.63854	0.605834
60 min	0.58596	0.57849	0.548258	0.554317	0.336101	0.38254	0.391875	0.3875	0.413213	0.372886	0.376145	0.38004	0.530899	0.534316	0.49805	0.468411	0.575345	0.567419	0.62823	0.606245
Supplementary Fig. 4d: The changes of microglial branches accumulation at distance of 20-25 μm from the injury
	CTR				DM-1W				DM-2W				DM-3W				DM+I&tPBM
	mouse 1	mouse 2	mouse 3	mouse 4	mouse 1	mouse 2	mouse 3	mouse 4	mouse 1	mouse 2	mouse 3	mouse 4	mouse 1	mouse 2	mouse 3	mouse 4	mouse 1	mouse 2	mouse 3	mouse 4
0 min	0.0001811	0.0037421	0.004512	0.002379	0.003084	0.004883	0.000816	0	0	0	0	0	0	0	0	0	0.001858	0.00056	0.000302	0.008944
3 min	0.0109374	0.0204243	0.021369	0.0144233	0.010259	0.015869	0.008954	0.0003346	0	0	0	0	0	0	0	0	0.007473	0.005088	0.004355	0.019597
6 min	0.0374842	0.0716553	0.053229	0.06523	0.028082	0.046752	0.010937	0.0281227	0.0002581	0	0	0	0.024672	0.004913	0.00155	0.000679	0.03365	0.028068	0.025395	0.067297
9 min	0.0989075	0.17664	0.151361	0.126257	0.051684	0.062518	0.02005	0.036237	0.003466	0.0011477	0.001339	0.001979	0.076042	0.033882	0.006975	0.005489	0.116265	0.077435	0.067391	0.15097
12 min	0.237762	0.284541	0.296537	0.281107	0.069021	0.081355	0.03692	0.053098	0.0063789	0.0026015	0.002831	0.004815	0.14664	0.075873	0.124667	0.122231	0.209568	0.160471	0.155473	0.219931
15 min	0.413268	0.4393	0.478427	0.461073	0.083012	0.106461	0.067204	0.09892	0.0506776	0.014561	0.026244	0.031029	0.199626	0.146957	0.18504	0.160816	0.287888	0.25769	0.233942	0.304638
18 min	0.515	0.503622	0.578903	0.581276	0.126289	0.158429	0.105662	0.13618	0.110115	0.0531856	0.064678	0.073987	0.29168	0.23057	0.23393	0.287905	0.379733	0.34104	0.353756	0.404665
21 min	0.55382	0.595447	0.619329	0.61455	0.196642	0.17392	0.123904	0.180176	0.176743	0.129714	0.119332	0.159957	0.40372	0.364455	0.334881	0.370515	0.462776	0.410285	0.412311	0.485982
24 min	0.64274	0.688014	0.680847	0.663597	0.285858	0.220903	0.201782	0.25395	0.249226	0.213559	0.20375	0.27343	0.480769	0.44895	0.420362	0.481421	0.504751	0.45849	0.479482	0.512019
27 min	0.710872	0.705351	0.778572	0.706875	0.333546	0.306345	0.259047	0.319243	0.338612	0.298298	0.318183	0.354905	0.560977	0.52712	0.48706	0.55742	0.536319	0.510476	0.482761	0.556289
30 min	0.783582	0.740446	0.751075	0.738658	0.397438	0.351506	0.354524	0.348272	0.426367	0.389105	0.438302	0.46196	0.63529	0.582306	0.557171	0.591098	0.593269	0.509759	0.572346	0.58015
33 min	0.773333	0.756571	0.724088	0.780789	0.461069	0.425533	0.436228	0.42106	0.479337	0.449904	0.529292	0.506533	0.700678	0.656351	0.587776	0.6288	0.644546	0.596205	0.638059	0.649662
36 min	0.762975	0.747473	0.721212	0.736076	0.523563	0.504678	0.470271	0.48152	0.565043	0.519799	0.567733	0.556479	0.723187	0.68472	0.64621	0.678026	0.695127	0.721435	0.683117	0.694829
39 min	0.760673	0.727522	0.702696	0.729587	0.560021	0.530239	0.529195	0.57802	0.532691	0.569225	0.604749	0.586515	0.730471	0.699263	0.66743	0.70537	0.749992	0.807061	0.738614	0.724732
42 min	0.757739	0.721004	0.700969	0.707697	0.589825	0.5617	0.530062	0.551804	0.520855	0.594711	0.562186	0.558706	0.726949	0.701481	0.662709	0.68067	0.753366	0.827422	0.768371	0.755238
45 min	0.749067	0.727173	0.716438	0.703128	0.58233	0.564978	0.542649	0.589211	0.496399	0.538267	0.515933	0.537048	0.706198	0.71851	0.66948	0.67606	0.765477	0.815356	0.776822	0.736645
48 min	0.737484	0.702262	0.711388	0.696582	0.571255	0.537303	0.538844	0.577474	0.458217	0.510875	0.491066	0.501805	0.700903	0.685239	0.62339	0.650832	0.760512	0.782463	0.73226	0.721557
51 min	0.724772	0.68566	0.721751	0.681	0.55586	0.525649	0.50509	0.56332	0.420084	0.459428	0.46356	0.470953	0.683216	0.650752	0.608593	0.649013	0.753366	0.767422	0.708371	0.69138
54 min	0.737736	0.688555	0.707261	0.67408	0.542392	0.51129	0.5042	0.551444	0.36712	0.424078	0.445915	0.431912	0.652311	0.64807	0.615196	0.637978	0.721161	0.717996	0.670152	0.684429
57 min	0.721547	0.678798	0.699252	0.680154	0.541486	0.5068	0.463927	0.535559	0.356701	0.392057	0.401675	0.41961	0.643868	0.61398	0.585524	0.606062	0.70799	0.683728	0.655797	0.654311
60 min	0.729483	0.674881	0.693202	0.67627	0.46101	0.48254	0.431875	0.502835	0.331752	0.411063	0.391675	0.409644	0.613648	0.581845	0.562772	0.584219	0.687101	0.6614	0.627692	0.633306
Supplementary Fig. 4e: The changes of microglial branches accumulation at distance of 15-20 μm from the injury
	CTR				DM-1W				DM-2W				DM-3W				DM+I&tPBM
	mouse 1	mouse 2	mouse 3	mouse 4	mouse 1	mouse 2	mouse 3	mouse 4	mouse 1	mouse 2	mouse 3	mouse 4	mouse 1	mouse 2	mouse 3	mouse 4	mouse 1	mouse 2	mouse 3	mouse 4
0 min	0.0022351	0.0041857	0.003785	0.004684	0	0	0	0	0	0	0	0	0	0	0	0	0	0	0	0
3 min	0.0048427	0.0106869	0.010375	0.00801	0	0	0	0	0	0	0	0	0.000244	0	0	0	0	0	0	0
6 min	0.0202089	0.0542358	0.055394	0.03072	0.001997	0	0.001937	0	0	0	0	0	0.003513	0	0	0	0.007123	0.005804	0.0051	0.008412
9 min	0.106725	0.170678	0.178426	0.127457	0.002051	0	0.002051	0	0	0	0	0	0.009476	0.00369	7.07e-05	0.000291	0.01779	0.009959	0.011256	0.014247
12 min	0.304437	0.36037	0.369988	0.322344	0.002482	0.002827	0.00245	0.005835	0	0	0	0	0.020772	0.0128073	0.0046756	0.0043363	0.055017	0.02453	0.039885	0.035066
15 min	0.503067	0.561887	0.58594	0.529881	0.008044	0.014213	0.006154	0.006659	0.0054801	0.00015	0.0003	0.0003454	0.06119	0.043829	0.0230669	0.0207283	0.091316	0.05349	0.066011	0.077492
18 min	0.620816	0.649138	0.663502	0.627284	0.012409	0.025473	0.014645	0.0102029	0.0190137	0.0038994	0.005749	0.008263	0.10772	0.128073	0.06756	0.073363	0.198616	0.144508	0.118143	0.135269
21 min	0.695517	0.751916	0.754054	0.70268	0.015723	0.047052	0.026312	0.0135	0.0679538	0.0396938	0.043393	0.061292	0.16119	0.213829	0.130669	0.157283	0.258593	0.192981	0.218081	0.239888
24 min	0.751859	0.778538	0.804371	0.750382	0.025189	0.069477	0.028792	0.051863	0.17373	0.0922326	0.115132	0.13728	0.210618	0.272974	0.258977	0.227226	0.343956	0.295153	0.353336	0.307339
27 min	0.815594	0.848295	0.841902	0.805888	0.04127	0.072884	0.0445949	0.081688	0.261665	0.234314	0.225213	0.241916	0.30126	0.379566	0.30429	0.32667	0.478494	0.434666	0.441614	0.396145
30 min	0.824209	0.845865	0.857335	0.815904	0.053913	0.107334	0.066899	0.123649	0.38651	0.364943	0.333743	0.432834	0.429038	0.481088	0.381577	0.442278	0.561437	0.539014	0.54661	0.4886
33 min	0.880541	0.822926	0.832437	0.8044	0.102247	0.154836	0.09052	0.162598	0.514705	0.530419	0.478619	0.520001	0.542652	0.598411	0.514327	0.539457	0.696713	0.610476	0.621825	0.64167
36 min	0.805933	0.811929	0.780186	0.78776	0.258057	0.205825	0.175285	0.258991	0.566537	0.575215	0.528865	0.604523	0.699874	0.708251	0.627484	0.622407	0.780512	0.722463	0.773226	0.7416
39 min	0.793582	0.788182	0.747069	0.775926	0.329619	0.287866	0.283895	0.311934	0.592951	0.636006	0.561107	0.626484	0.7288	0.752607	0.692706	0.692539	0.832169	0.79588	0.801698	0.789646
42 min	0.79236	0.773462	0.738118	0.783317	0.406357	0.368467	0.368687	0.354126	0.57201	0.604042	0.595665	0.61052	0.75141	0.761455	0.693152	0.693041	0.846217	0.81168	0.821621	0.85383
45 min	0.780963	0.76656	0.743888	0.76056	0.454968	0.472971	0.53183	0.450187	0.543256	0.580714	0.546114	0.585534	0.74526	0.73815	0.707316	0.688334	0.840433	0.811304	0.809662	0.873649
48 min	0.780673	0.720103	0.749034	0.72111	0.528825	0.500079	0.56893	0.522165	0.547084	0.578528	0.528537	0.586842	0.74698	0.72524	0.69864	0.664077	0.83849	0.803206	0.782456	0.862932
51 min	0.777739	0.721935	0.74621	0.716976	0.542179	0.505035	0.582612	0.538013	0.523974	0.543563	0.503259	0.56761	0.726836	0.71406	0.67953	0.668754	0.820405	0.79529	0.795173	0.84983
54 min	0.749067	0.751293	0.711026	0.723188	0.531164	0.51397	0.573551	0.532664	0.511939	0.514007	0.480998	0.536052	0.694482	0.706343	0.65286	0.647121	0.82217	0.79168	0.781621	0.847202
57 min	0.747484	0.707419	0.728532	0.705692	0.548975	0.522141	0.58959	0.531307	0.477245	0.517233	0.496734	0.515172	0.656827	0.690234	0.62228	0.637024	0.81183	0.747752	0.797928	0.837172
60 min	0.744772	0.713654	0.716538	0.707242	0.55181	0.514713	0.576539	0.537177	0.479844	0.499844	0.517561	0.504674	0.636236	0.675935	0.622068	0.63375	0.79433	0.751304	0.79662	0.829245
Supplementary Fig. 4f: The changes of microglial branches accumulation at distance of 10-15 μm from the injury
	CTR				DM-1W				DM-2W				DM-3W				DM+I&tPBM
	mouse 1	mouse 2	mouse 3	mouse 4	mouse 1	mouse 2	mouse 3	mouse 4	mouse 1	mouse 2	mouse 3	mouse 4	mouse 1	mouse 2	mouse 3	mouse 4	mouse 1	mouse 2	mouse 3	mouse 4
0 min	0	0	0	0	0	0	0	0	0	0	0	0	0	0	0	0	0	0	0	0
3 min	0	0	0	0	0	0	0	0	0	0	0	0	0	0	0	0	0	0	0	0
6 min	0	0	0	0	0	8.4e-05	0	0	0	0	0	0	0	0	0	0	0	0	0	0
9 min	0.0016994	0.0014092	0.001109	0.005672	0	0.000252	8.76e-05	0	0	0	0	0	0	0	0	0	0	0	0	0
12 min	0.0035595	0.0030634	0.002663	0.0071043	0	0.000252	8.76e-05	0	0	0	0	0.00028509	0	0	0	0	0.002891	0.003021	0.003021	0.001698
15 min	0.0298373	0.0132953	0.012866	0.030171	0	0.000252	8.76e-05	0	0	0	0	0.0007012	0.0078	0	0	0	0.005958	0.005494	0.00412	0.014939
18 min	0.0635601	0.0958855	0.098581	0.120601	0	0.000252	8.76e-05	0	0	0	0	0.00138211	0.010303	0.010541	0.00049	0	0.009726	0.008698	0.006684	0.027757
21 min	0.275961	0.326133	0.337835	0.263693	0	0.000252	8.76e-05	0	0	0	0	0.0065443	0.053572	0.062473	0.010267	0.012842	0.03277	0.058841	0.025728	0.054919
24 min	0.544009	0.57856	0.584564	0.53441	0	0.000168	8.76e-05	0	0.0100344	7.211e-05	0	0.0153707	0.138724	0.105745	0.050865	0.045327	0.125606	0.09462	0.04462	0.116204
27 min	0.665018	0.709491	0.761758	0.686971	0	0.000504	8.76e-05	0	0.19772	0.160886	0.140309	0.136496	0.254909	0.160508	0.200184	0.190841	0.27916	0.293048	0.237535	0.246471
30 min	0.798016	0.834786	0.86546	0.764547	0	0.00252	0.00184	0	0.362818	0.325445	0.30631	0.265443	0.439126	0.386882	0.36768	0.36614	0.539218	0.571876	0.52426	0.50354
33 min	0.842123	0.883862	0.897109	0.85994	0.001452	0.013105	0.004206	0	0.514313	0.576015	0.496231	0.537067	0.570382	0.564738	0.56786	0.473442	0.614747	0.655378	0.658491	0.570852
36 min	0.93859	0.898798	0.913516	0.891731	0.012102	0.040744	0.010339	0.038894	0.680225	0.739897	0.703912	0.764959	0.706588	0.624171	0.6278	0.643827	0.685545	0.73128	0.763935	0.66673
39 min	0.963663	0.963047	0.927949	0.9204	0.063899	0.114424	0.043087	0.085381	0.722655	0.780516	0.80499	0.798727	0.810935	0.739347	0.740434	0.753707	0.815138	0.793143	0.837446	0.769061
42 min	0.980573	0.959896	0.921244	0.925681	0.192316	0.160538	0.11521	0.190161	0.77599	0.80749	0.808331	0.829543	0.84069	0.802936	0.786592	0.80442	0.854655	0.872441	0.912991	0.830347
45 min	0.946231	0.908268	0.945756	0.89957	0.301176	0.245884	0.24122	0.291191	0.80838	0.772465	0.823523	0.823638	0.871939	0.8258	0.85775	0.843104	0.872169	0.89588	0.921698	0.87227
48 min	0.927182	0.889744	0.884168	0.860452	0.36245	0.34986	0.396484	0.405753	0.831849	0.753206	0.792456	0.806293	0.841492	0.828692	0.792775	0.89328	0.850405	0.88529	0.905173	0.87378
51 min	0.921419	0.861981	0.867937	0.84156	0.457539	0.414913	0.393105	0.459431	0.763501	0.79061	0.800119	0.771878	0.822687	0.81945	0.78718	0.861551	0.835477	0.865356	0.896822	0.867763
54 min	0.897573	0.847548	0.85135	0.83113	0.52769	0.508635	0.453105	0.474623	0.713317	0.746122	0.784458	0.721133	0.78661	0.802658	0.784917	0.841484	0.792991	0.835127	0.87056	0.851806
57 min	0.887508	0.825116	0.83865	0.815824	0.54736	0.586354	0.52845	0.527269	0.704028	0.73448	0.751892	0.677862	0.76185	0.78473	0.754255	0.81391	0.800512	0.812463	0.833226	0.86373
60 min	0.865969	0.803254	0.824838	0.785002	0.570496	0.582499	0.525985	0.544	0.688842	0.719969	0.744969	0.635974	0.75903	0.7948	0.7346	0.802113	0.793485	0.778696	0.838422	0.81126

## Sheet: Supplementary Fig. 5
Supplementary Fig. 5e: Quantitative analysis of cortical microglial density (*103/mm3)
	mouse 1	mouse 2	mouse 3	mouse 4	mouse 5
CTR	16.3245	15.8403	15.4944	15.2411	16.5456
CTR+tPBM	16.0245	16.1862	15.702	15.6095	17.2941
Supplementary Fig. 5f: Quantitative analysis of cortical microglial soma volume (μm3)
	mouse 1	mouse 2	mouse 3	mouse 4	mouse 5
CTR	274.414	267.982	278.979	266.333	263.6
CTR+tPBM	263.567	275.312	274.988	282.5	277.5
Supplementary Fig. 5g: Quantitative analysis of cortical microglial soma sphericity (arb. units)
	mouse 1	mouse 2	mouse 3	mouse 4	mouse 5
CTR	0.836358	0.846085	0.831023	0.82925	0.84475
CTR+tPBM	0.84845	0.840438	0.85625	0.826063	0.83525
Supplementary Fig. 5h: Quantitative analysis of average percentage area of microglia (%)
	mouse 1	mouse 2	mouse 3	mouse 4	mouse 5
CTR	23.97	23.121	24.031	23.116	22.827
CTR+tPBM	24.489	22.164	23.053	22.478	23.539

[truncated: 7 more sheets: Supplementary Fig. 6, Supplementary Fig. 7, Supplementary Fig. 8, Supplementary Fig. 9, Supplementary Fig. 10, Supplementary Fig. 11, Supplementary Fig. 13a]
